# Supplementary material for: Natural selection drives chemical resistance of Datura stramonium
Source: PeerJ. 2016 Apr 14;4:e1898. doi: 10.7717/peerj.1898 (PMC4841232; doi:10.7717/peerj.1898)
Supplement: Data S1 — Infestation of Trichobaris soror to plants of Datura stramonium from 31 populations of central Mexico S is the selection differential of plant fitness (seeds) in relation to the concentration of atropine or scopolamine of leaves and seeds. See Methods. [file peerj-04-1898-s003.xls]

## Sheet: Per plant infestation measures
Population	Proportion of infested fruits	Intensity of infestation
Acatzingo	0.733333	2.6
Acatzingo	0.6	2.7
Acatzingo	0.666667	0.666667
Acatzingo	0.4	0.5
Acatzingo	0.6	2.2
Acatzingo	0.5	0.5
Acatzingo	0	0
Acatzingo	0.666667	3
Acatzingo	0.533333	0.6
Acatzingo	0.6	1.46667
Acatzingo	0	0
Acatzingo	0.5	2.5
Acatzingo	0.4	0.4
Acatzingo	0.333333	1.33333
Acatzingo	1	5.85714
Acatzingo	1	2
Acatzingo	0.9	3.9
Acatzingo	1	3.4
Acatzingo	0	0
Acatzingo	0	0
Acatzingo	0.666667	2.16667
Acatzingo	0.5	1
Acatzingo	1	2.5
Acatzingo	1	3
Acatzingo	0.5	0.5
Acatzingo	1	1.33333
Acatzingo	0	0
Acatzingo	1	9
Acatzingo	0	0
Acatzingo	0	0
Actopan	0.75	3.75
Actopan	1	4
Actopan	0	0
Actopan	0	0
Actopan	1	1
Actopan	1	1.5
Actopan	1	1
Actopan	1	3
Actopan	1	1.75
Actopan	1	2.33333
Actopan	1	1
Actopan	1	3.25
Actopan	1	8.5
Actopan	1	2
Actopan	0	0
Actopan	0.5	2.5
Actopan	0.666667	0.666667
Actopan	0	0
Actopan	0.25	0.25
Actopan	0.714286	1.57143
Actopan	0.5	1
Actopan	0	0
Actopan	1	4.6
Actopan	1	4
Actopan	1	2
Actopan	1	3.33333
Actopan	1	3.75
Actopan	1	3
Actopan	1	3
Actopan	1	3.5
Ajacuba	1	3.5
Ajacuba	1	5.75
Ajacuba	0	0
Ajacuba	1	6.5
Ajacuba	0	0
Ajacuba	1	5.2
Ajacuba	1	5
Ajacuba	1	5
Ajacuba	0	0
Ajacuba	0	0
Ajacuba	0.666667	0.666667
Ajacuba	1	4
Ajacuba	0	0
Ajacuba	0	0
Ajacuba	1	6.625
Ajacuba	1	3.66667
Ajacuba	1	3
Ajacuba	1	4
Ajacuba	1	1.5
Ajacuba	1	7
Ajacuba	0.5	2.5
Ajacuba	1	8.5
Ajacuba	1	4
Ajacuba	0.666667	3.83333
Ajacuba	1	2.33333
Ajacuba	0	0
Ajacuba	0.8	4
Ajacuba	1	5
Ajacuba	0.666667	3.66667
Ajacuba	0	0
Atlixco	0.75	2.75
Atlixco	1	7.25
Atlixco	1	5.54545
Atlixco	0.7	5.6
Atlixco	1	6.8
Atlixco	1	8.33333
Atlixco	1	8.5
Atlixco	0	0
Atlixco	0	0
Atlixco	0.5	2.5
Atlixco	1	3.5
Atlixco	1	3.33333
Atlixco	0	0
Atlixco	1	6.5
Atlixco	1	1
Atlixco	0.875	5.75
Atlixco	0.857143	3.85714
Atlixco	1	4.71429
Atlixco	1	6.75
Atlixco	1	6.88889
Atlixco	1	3.5
Atlixco	0	0
Atlixco	1	4.5
Atlixco	1	2
Atlixco	1	3
Atlixco	1	5.875
Atlixco	1	2
Atlixco	1	2
Atlixco	0	0
Atlixco	1	6
Ciudad Hidalgo	0	0
Ciudad Hidalgo	0	0
Ciudad Hidalgo	0.125	0.125
Ciudad Hidalgo	0	0
Ciudad Hidalgo	0	0
Ciudad Hidalgo	0	0
Ciudad Hidalgo	0	0
Ciudad Hidalgo	0	0
Ciudad Hidalgo	0	0
Ciudad Hidalgo	0	0
Ciudad Hidalgo	0.2	0.2
Ciudad Hidalgo	1	1.375
Ciudad Hidalgo	0	0
Ciudad Hidalgo	0.666667	1.33333
Ciudad Hidalgo	0	0
Ciudad Hidalgo	0.833333	0.833333
Ciudad Hidalgo	1	1.33333
Ciudad Hidalgo	0.666667	0.666667
Ciudad Hidalgo	0.714286	1.14286
Ciudad Hidalgo	1	1
Ciudad Hidalgo	0.75	0.75
Ciudad Hidalgo	0	0
Ciudad Hidalgo	0.6	0.8
Ciudad Hidalgo	0.857143	1
Ciudad Hidalgo	0	0
Ciudad Hidalgo	1	2.25
Ciudad Hidalgo	0.666667	0.666667
Ciudad Hidalgo	1	1.33333
Ciudad Hidalgo	0.75	1
Ciudad Hidalgo	0.833333	1.16667
Coatepec	0	0
Coatepec	0	0
Coatepec	0	0
Coatepec	0	0
Coatepec	0	0
Coatepec	0	0
Coatepec	0	0
Coatepec	0	0
Coatepec	0	0
Coatepec	0	0
Coatepec	0	0
Coatepec	0	0
Coatepec	0	0
Coatepec	0	0
Coatepec	0	0
Coatepec	0	0
Coatepec	0	0
Coatepec	0	0
Esperanza	1	8.2
Esperanza	1	5
Esperanza	1	11.6667
Esperanza	1	4
Esperanza	1	5.5
Esperanza	1	3.66667
Esperanza	1	6.5
Esperanza	1	9
Esperanza	1	5.33333
Esperanza	0	0
Esperanza	1	2.5
Esperanza	1	6
Esperanza	1	4.66667
Esperanza	1	9.14286
Esperanza	0.875	6
Esperanza	1	4.33333
Esperanza	1	12.125
Esperanza	0	0
Esperanza	0.5	1
Esperanza	1	9.2
Esperanza	0	0
Esperanza	0.857143	6.14286
Esperanza	0.666667	5.33333
Esperanza	0	0
Esperanza	0.25	1.25
Esperanza	0	0
Esperanza	0.5	3.5
Esperanza	0.666667	1.33333
Esperanza	1	11.6667
Esperanza	1	9.25
Huitzuco	0	0
Huitzuco	0	0
Huitzuco	0	0
Huitzuco	0	0
Huitzuco	0	0
Huitzuco	0	0
Huitzuco	0	0
Huitzuco	0	0
Huitzuco	0	0
Huitzuco	0	0
Huitzuco	0	0
Huitzuco	0	0
Huitzuco	0	0
Huitzuco	0	0
Huitzuco	0	0
Huitzuco	0	0
Huitzuco	0	0
Iguala	0	0
Iguala	0	0
Iguala	0	0
Iguala	0	0
Iguala	0.25	0.25
Iguala	0	0
Iguala	0	0
Iguala	0	0
Iguala	0	0
Iguala	0	0
Iguala	0	0
Iguala	0	0
Iguala	0.142857	0.285714
Iguala	0	0
Iguala	0	0
Iguala	0	0
Iguala	0	0
Iguala	0	0
Iguala	0	0
Iguala	0	0
Iguala	0	0
Iguala	0	0
Iguala	0	0
Iguala	0	0
Iguala	0	0
Iguala	0	0
Iguala	0	0
Iguala	0	0
Iguala	0	0
Iguala	0	0
Ixmiquilpan	1	3
Ixmiquilpan	0.875	5.5
Ixmiquilpan	0	0
Ixmiquilpan	0	0
Ixmiquilpan	1	4.8
Ixmiquilpan	1	6.5
Ixmiquilpan	0	0
Ixmiquilpan	1	1
Ixmiquilpan	1	1
Ixmiquilpan	1	4.375
Ixmiquilpan	0.5	1
Ixmiquilpan	0.333333	0.333333
Ixmiquilpan	0	0
Ixmiquilpan	0	0
Ixmiquilpan	0	0
Ixmiquilpan	0	0
Ixmiquilpan	0	0
Ixmiquilpan	1	3.5
Ixmiquilpan	0.833333	4
Ixmiquilpan	1	5.71429
Ixmiquilpan	1	2.5
Ixmiquilpan	0.8	1.5
Ixmiquilpan	0.777778	2.11111
Jalancingo	0	0
Jalancingo	0	0
Jalancingo	0	0
Jalancingo	0	0
Jalancingo	0	0
Jalancingo	0	0
Jalancingo	0	0
Jalancingo	0.5	8
Jalancingo	0	0
Jalancingo	0	0
Jalancingo	0	0
Jalancingo	0	0
Jalancingo	0	0
Jalancingo	0	0
Jalancingo	0	0
Jalancingo	0	0
Jalancingo	0	0
Jalancingo	0	0
Jalancingo	0	0
Jalancingo	0	0
Jalancingo	0	0
Jalancingo	0	0
Jalancingo	0	0
Jalancingo	0	0
Jalancingo	0	0
Jalancingo	0	0
Jalancingo	0	0
Jalancingo	0	0
Jalancingo	0	0
Jalancingo	0	0
Jalapa	0	0
Jalapa	0	0
Jalapa	0	0
Jalapa	0	0
Jalapa	0	0
Jalapa	0	0
Jalapa	0	0
Jalapa	0	0
Jalapa	0	0
Jalapa	0	0
Jalapa	0	0
Jalapa	0	0
Jalapa	0	0
Jalapa	0	0
Jalapa	0	0
Jalapa	0	0
Jalapa	0	0
Jalapa	0	0
Jalapa	0	0
Jalapa	0	0
Jalapa	0	0
Jalapa	0	0
Jalapa	0	0
Jalapa	0	0
Jalapa	0	0
Jalapa	0	0
Jalapa	0	0
Jalapa	0	0
Jalapa	0	0
Jalapa	0	0
Janitzio	1	1.5
Janitzio	0.666667	0.666667
Janitzio	1	1
Janitzio	1	1.5
Janitzio	0.5	1
Janitzio	0	0
Janitzio	0	0
Janitzio	0	0
Janitzio	1	2
Janitzio	1	1
Janitzio	1	1
Janitzio	0	0
Janitzio	0	0
Janitzio	0	0
Janitzio	0	0
Janitzio	0.25	0.25
Janitzio	0	0
Janitzio	0	0
Janitzio	0	0
Janitzio	1	1.5
Janitzio	0	0
Janitzio	0	0
Janitzio	0	0
Janitzio	0	0
Janitzio	0.833333	1.66667
Janitzio	0	0
Janitzio	0	0
Janitzio	0	0
Janitzio	0	0
Morelia	0	0
Morelia	0.928571	4.21429
Morelia	0.571429	2
Morelia	0.5	1.25
Morelia	1	4.14286
Morelia	0.875	3.375
Morelia	0.75	2
Morelia	1	1
Morelia	1	2.33333
Morelia	0.75	6.625
Morelia	0.5	1
Morelia	0.75	3.75
Morelia	0.875	2.625
Morelia	1	2.33333
Morelia	0.5	1.5
Morelia	0.333333	0.333333
Morelia	1	3
Morelia	0.2	0.2
Morelia	0	0
Morelia	0.6	1.6
Morelia	0.333333	0.666667
Morelia	0.25	2.5
Morelia	0	0
Morelia	0	0
Morelia	0	0
Morelia	0	0
Morelia	0.875	2.75
Morelia	0.7	2.1
Morelia	0	0
Morelia	0.333333	0.666667
Moroleon	0.625	1.875
Moroleon	0.333333	0.5
Moroleon	0	0
Moroleon	0	0
Moroleon	1	3.5
Moroleon	0	0
Moroleon	0.2	0.3
Moroleon	0	0
Moroleon	1	6
Moroleon	1	6.25
Moroleon	0.4	0.9
Moroleon	1	6.66667
Moroleon	0.25	1.25
Moroleon	0.5	0.5
Moroleon	0.125	1
Moroleon	0	0
Moroleon	0	0
Moroleon	0	0
Moroleon	0	0
Moroleon	0.6875	4.5
Moroleon	0	0
Moroleon	0.111111	0.111111
Moroleon	0.666667	2.33333
Moroleon	0	0
Moroleon	1	4.66667
Moroleon	0	0
Moroleon	0	0
Moroleon	0.666667	1.66667
Moroleon	0.5	1.5
Moroleon	0	0
Omitlan	0.625	2.625
Omitlan	1	1
Omitlan	0	0
Omitlan	1	1
Omitlan	1	1
Omitlan	0	0
Omitlan	1	3
Omitlan	0.95	5
Omitlan	1	3.5
Omitlan	1	3.83333
Omitlan	1	1.5
Omitlan	0	0
Omitlan	1	5
Omitlan	1	1.5
Omitlan	0.666667	1.66667
Omitlan	1	4
Omitlan	1	4.25
Omitlan	1	1.66667
Omitlan	0.5	1
Omitlan	1	2
Omitlan	1	8.83333
Omitlan	1	3
Omitlan	0.666667	2.66667
Omitlan	0.666667	3.33333
Omitlan	1	3.75
Omitlan	1	3.47368
Omitlan	1	3.66667
Omitlan	0.333333	0.666667
Omitlan	1	3.8
Omitlan	1	2.25
Patria Nueva	1	5
Patria Nueva	1	2.5
Patria Nueva	0	0
Patria Nueva	1	4
Patria Nueva	1	2.36364
Patria Nueva	1	1
Patria Nueva	1	2
Patria Nueva	1	1
Patria Nueva	1	8
Patria Nueva	1	2
Patria Nueva	1	5.33333
Patria Nueva	0.666667	3
Patria Nueva	0	0
Patria Nueva	0	0
Patria Nueva	1	2.5
Patria Nueva	0	0
Patria Nueva	0	0
Patria Nueva	1	2
Patria Nueva	1	1.5
Patria Nueva	0	0
Patria Nueva	0	0
Patria Nueva	0	0
Patria Nueva	0	0
Patria Nueva	0	0
Patria Nueva	0.2	0.2
Patria Nueva	0	0
Patria Nueva	1	6.6
Patria Nueva	1	4.8
Patria Nueva	0.75	3.5
Patria Nueva	0.833333	4.83333
Pedregal	0.625	2.25
Pedregal	1	4.6
Pedregal	1	3
Pedregal	1	1
Pedregal	1	2
Pedregal	1	4.66667
Pedregal	1	4.5
Pedregal	0	0
Pedregal	0	0
Pedregal	0	0
Pedregal	0	0
Pedregal	0	0
Pedregal	0	0
Pedregal	0.428571	0.714286
Pedregal	0	0
Pedregal	0	0
Pedregal	0	0
Pedregal	0.333333	0.666667
Pedregal	0	0
Pedregal	0	0
Pedregal	0	0
Pedregal	0	0
Pedregal	0	0
Pedregal	0	0
Pedregal	0.25	0.25
Pedregal	1	1
Pedregal	0	0
Pedregal	0.333333	0.777778
Pedregal	0	0
Perote	0	0
Perote	1	2.5
Perote	1	3.75
Perote	1	6
Perote	0	0
Perote	0	0
Perote	1	5
Perote	1	2
Perote	1	6.5
Perote	1	2
Perote	1	7.5
Perote	1	1.5
Perote	1	3.5
Perote	1	5.66667
Perote	0	0
Perote	1	8
Perote	0.375	1
Perote	0.25	0.25
Perote	1	6.5
Perote	0	0
Perote	0.333333	0.333333
Perote	0	0
Perote	0	0
Perote	1	1
Perote	0	0
Perote	1	7.33333
Perote	0	0
Perote	1	9
Perote	1	5
Perote	1	2.5
Polotitlan	1	10
Polotitlan	0.1	0.1
Polotitlan	0	0
Polotitlan	1	1
Polotitlan	1	7.66667
Polotitlan	1	4.5
Polotitlan	0.666667	4.16667
Taxco	0.333333	0.444444
Taxco	0.125	0.125
Taxco	0.307692	0.384615
Taxco	0	0
Taxco	0.5	0.5
Taxco	0.166667	0.166667
Taxco	0.333333	0.333333
Taxco	0.428571	0.571429
Taxco	0	0
Taxco	0.133333	0.133333
Taxco	0	0
Taxco	0.166667	0.166667
Taxco	0	0
Taxco	0.333333	0.333333
Taxco	0	0
Taxco	0.333333	0.333333
Taxco	0	0
Taxco	0.25	0.875
Taxco	0	0
Taxco	0.2	0.2
Taxco	0	0
Taxco	0.3	0.4
Taxco	0.142857	0.142857
Taxco	0.1	0.1
Taxco	0	0
Taxco	0.333333	0.333333
Taxco	0	0
Taxco	0	0
Taxco	0	0
Taxco	0	0
Teotihuacan	1	3.14286
Teotihuacan	0.888889	3.88889
Teotihuacan	1	5
Teotihuacan	0.8	4
Teotihuacan	1	5
Teotihuacan	1	3.78947
Teotihuacan	0.666667	2
Teotihuacan	0.833333	3.38889
Teotihuacan	1	2.8
Teotihuacan	0.833333	4
Teotihuacan	1	3
Teotihuacan	1	4.53846
Teotihuacan	1	1
Teotihuacan	1	4
Teotihuacan	0.833333	1.33333
Teotihuacan	1	4
Teotihuacan	1	4.66667
Teotihuacan	0.8	4.4
Teotihuacan	1	4.8
Teotihuacan	0.909091	3.36364
Teotihuacan	1	4.57143
Teotihuacan	1	1.875
Teotihuacan	0.833333	3.66667
Teotihuacan	0.5	2
Teotihuacan	1	3.375
Teotihuacan	1	3
Teotihuacan	1	4.4
Teotihuacan	0.857143	4.85714
Teotihuacan	0.8	3.6
Teotihuacan	1	4.66667
Ticuman	0	0
Ticuman	0.428571	0.857143
Ticuman	0	0
Ticuman	0.2	0.2
Ticuman	0.222222	0.222222
Ticuman	0	0
Ticuman	0	0
Ticuman	0.5	0.5
Ticuman	0	0
Ticuman	0	0
Ticuman	0	0
Ticuman	0	0
Ticuman	0.25	0.25
Ticuman	0.75	2.25
Ticuman	0	0
Ticuman	0	0
Ticuman	0	0
Ticuman	0	0
Ticuman	0.166667	0.166667
Ticuman	0	0
Ticuman	0.2	0.2
Ticuman	0	0
Ticuman	0	0
Ticuman	0.5	0.5
Ticuman	0	0
Ticuman	0	0
Ticuman	0.5	0.5
Ticuman	0	0
Ticuman	0.333333	0.333333
Tixtla	0.428571	0.571429
Tixtla	0	0
Tixtla	0.5	0.5
Tixtla	0.714286	0.714286
Tixtla	0.2	0.2
Tixtla	0.8	1.8
Tixtla	0.444444	1
Tixtla	0.5	1.7
Tixtla	0.583333	0.75
Tixtla	0.777778	1.66667
Tixtla	0.75	1.125
Tixtla	0.6	0.6
Tixtla	0.8	1
Tixtla	0.428571	0.714286
Tixtla	0	0
Tixtla	1	3.5
Tixtla	0.333333	0.333333
Tixtla	0.461538	0.615385
Tixtla	0.461538	0.846154
Tixtla	1	5.5
Tixtla	0.5	0.75
Tixtla	0.833333	1
Tixtla	0	0
Tixtla	1	2
Tixtla	1	2
Tixtla	0.666667	0.666667
Tixtla	1	3
Tixtla	0.833333	2.5
Tixtla	1	2
Tlaxiaca	0.571429	7.42857
Tlaxiaca	1	5.16667
Tlaxiaca	0.9375	4.6875
Tlaxiaca	1	5.5
Tlaxiaca	1	10.7273
Tlaxiaca	1	7.66667
Tlaxiaca	1	3.5
Tlaxiaca	1	4
Tlaxiaca	0.75	5
Tlaxiaca	0.5	1.5
Tlaxiaca	1	4
Tlaxiaca	1	3.33333
Tlaxiaca	1	4
Tlaxiaca	1	2
Tlaxiaca	0.6	4.8
Tlaxiaca	0.833333	8.5
Tlaxiaca	1	5
Tlaxiaca	0	0
Tlaxiaca	1	6.33333
Tlaxiaca	0.833333	4.33333
Tlaxiaca	1	14
Tula	1	2
Tula	1	3
Tula	0	0
Tula	1	4
Tula	0	0
Tula	0.666667	9
Tula	0.5	0.833333
Tula	1	11
Tula	0	0
Tula	1	2
Tula	1	3
Tula	0.5	0.5
Tula	1	1
Tula	1	3.75
Tula	1	4.2
Tula	1	4
Tula	0.5	2
Tula	0.666667	1.33333
Tula	1	9
Tula	1	6.8
Tula	1	6
Tula	1	10
Tula	1	6
Tula	1	3
Tula	1	4.5
Tula	1	8.33333
Tula	0	0
Tula	1	9.66667
Tula	1	6.25
Tula	0.8	5
Tzin Tzun Tzan	0	0
Tzin Tzun Tzan	0	0
Tzin Tzun Tzan	0	0
Tzin Tzun Tzan	0	0
Tzin Tzun Tzan	0	0
Tzin Tzun Tzan	0	0
Tzin Tzun Tzan	0	0
Tzin Tzun Tzan	0	0
Tzin Tzun Tzan	0.333333	0.333333
Tzin Tzun Tzan	0	0
Tzin Tzun Tzan	1	2
Tzin Tzun Tzan	0	0
Tzin Tzun Tzan	0	0
Tzin Tzun Tzan	0	0
Tzin Tzun Tzan	0	0
Tzin Tzun Tzan	0.666667	4.66667
Tzin Tzun Tzan	0	0
Tzin Tzun Tzan	0	0
Tzin Tzun Tzan	0	0
Tzin Tzun Tzan	0	0
Tzin Tzun Tzan	0	0
Tzin Tzun Tzan	0	0
Tzin Tzun Tzan	0	0
Tzin Tzun Tzan	0	0
Tzin Tzun Tzan	0	0
Tzin Tzun Tzan	0.8	3.6
Tzin Tzun Tzan	1	5.33333
Tzin Tzun Tzan	0.5	1.5
Tzin Tzun Tzan	1	4
Tzin Tzun Tzan	1	2
Valsequillo	0.888889	6
Valsequillo	1	8.53846
Valsequillo	1	5.33333
Valsequillo	0.909091	4.63636
Valsequillo	1	4.54545
Valsequillo	1	8.86667
Valsequillo	1	6.44444
Valsequillo	1	6.2
Valsequillo	0.909091	4.63636
Valsequillo	0	0
Valsequillo	1	4.81818
Valsequillo	0	0
Valsequillo	0	0
Valsequillo	0	0
Valsequillo	0	0
Valsequillo	1	5
Valsequillo	0.9	3
Valsequillo	0.866667	4.86667
Valsequillo	1	4.6
Valsequillo	0.875	5.625
Valsequillo	1	4.5
Valsequillo	1	7.55556
Valsequillo	0.75	3.625
Valsequillo	0	0
Valsequillo	0	0
Valsequillo	0	0
Valsequillo	0	0
Xochipala	0	0
Xochipala	0.25	0.5
Xochipala	0.5	0.5
Xochipala	0.285714	0.285714
Xochipala	0	0
Xochipala	0	0
Xochipala	0	0
Xochipala	0.5	0.5
Xochipala	0.166667	0.166667
Xochipala	0	0
Xochipala	0.5	9.25
Xochipala	0	0
Xochipala	0.333333	0.666667
Xochipala	0.4	0.4
Xochipala	0	0
Xochipala	0	0
Xochipala	0.666667	0.666667
Xochipala	0	0
Xochipala	0	0
Xochipala	0.5	1
Xochipala	0	0
Xochipala	0	0
Xochipala	0	0
Xochipala	0	0
Xochipala	0	0
Xochipala	0	0
Xochipala	0	0
Xochipala	0.5	0.5
Xochipala	0.4	0.4
Xochipala	0	0
Zacatlan	0	0
Zacatlan	0	0
Zacatlan	0.0555556	0.0555556
Zacatlan	0	0
Zacatlan	0	0
Zacatlan	0	0
Zacatlan	0	0
Zacatlan	0	0
Zacatlan	0	0
Zacatlan	0	0
Zacatlan	0	0
Zacatlan	0	0
Zacatlan	0	0
Zacatlan	0	0
Zacatlan	0	0
Zacatlan	0	0
Zacatlan	0	0
Zacatlan	0	0
Zacatlan	0	0
Zacatlan	0	0
Zacatlan	0	0
Zacatlan	0	0
Zacatlan	0	0
Zacatlan	0.111111	0.111111
Zacatlan	0	0
Zacatlan	0.166667	0.166667
Zacatlan	0.0909091	0.0909091
Zacatlan	0.357143	0.642857
Zacatlan	0	0
Zacatlan	0	0
Zirahuen	0	0
Zirahuen	0	0
Zirahuen	0	0
Zirahuen	0	0
Zirahuen	0	0
Zirahuen	0	0
Zirahuen	0	0
Zirahuen	0	0
Zirahuen	0	0
Zirahuen	0	0
Zirahuen	0	0
Zirahuen	0	0
Zirahuen	0	0
Zirahuen	0	0
Zirahuen	0	0
Zirahuen	0	0
Zirahuen	0.5	0.5
Zirahuen	0	0
Zirahuen	0	0
Zirahuen	0.111111	0.222222
Zirahuen	0	0
Zirahuen	0	0
Zirahuen	0	0
Zirahuen	0	0
Zirahuen	0	0
Zirahuen	0	0
Zirahuen	0	0
Zirahuen	0	0
Zirahuen	0	0
Zirahuen	0	0

## Sheet: Data per plant leaf alkaloids
Population	Remaining Sound Seeds	Proportion of infested fruits	Intensity of infestation	Lang´s aridity index	Altitude	Latitude N	Longitude W	S Atropine of leaves	S Scopolamine of leaves	Scopolamine of leaves (mg/g)	Atropine of leaves (mg/g)
Acatzingo	2908	0.6	2.7	40.48	2149	18.98	-97.78	-0.55784	0.119041	0.100116	0.127573
Acatzingo	3250	0.4	0.5	40.48	2149	18.98	-97.78	-0.55784	0.119041	0.104552	0.106935
Acatzingo	793	0.5	0.5	40.48	2149	18.98	-97.78	-0.55784	0.119041	0.0795437	0.131894
Acatzingo	94	0.666667	3	40.48	2149	18.98	-97.78	-0.55784	0.119041	0.10673	0.252683
Acatzingo	3838	0.533333	0.6	40.48	2149	18.98	-97.78	-0.55784	0.119041	0.248228	0.0666456
Acatzingo	2728	0.6	1.46667	40.48	2149	18.98	-97.78	-0.55784	0.119041	0.0970108	0.190431
Acatzingo	1540	0	0	40.48	2149	18.98	-97.78	-0.55784	0.119041	0.158084	0.284418
Acatzingo	435	0.333333	1.33333	40.48	2149	18.98	-97.78	-0.55784	0.119041	0.172422	0.204625
Actopan	221	1	2.33333	48.97	2008	20.26	-98.93	0.208738	-0.214556	0.242317	0.305711
Actopan	0	1	1	48.97	2008	20.26	-98.93	0.208738	-0.214556	0.316946	0.365261
Actopan	0	1	2	48.97	2008	20.26	-98.93	0.208738	-0.214556	0.360716	0.151939
Actopan	35	0.5	2.5	48.97	2008	20.26	-98.93	0.208738	-0.214556	0.784786	0.254568
Actopan	88	0.666667	0.666667	48.97	2008	20.26	-98.93	0.208738	-0.214556	0.250726	0.196365
Actopan	28	0.5	1	48.97	2008	20.26	-98.93	0.208738	-0.214556	0.441642	0.40102
Actopan	0	1	4	48.97	2008	20.26	-98.93	0.208738	-0.214556	0.16134	0.223948
Actopan	0	1	3.33333	48.97	2008	20.26	-98.93	0.208738	-0.214556	0.412676	0.352903
Actopan	17	1	3.75	48.97	2008	20.26	-98.93	0.208738	-0.214556	0.569051	0.536578
Actopan	0	1	3.5	48.97	2008	20.26	-98.93	0.208738	-0.214556	0.499858	0.211194
Ajacuba	42	0	0	28.85	2222	20.08	-99.11	0.156788	0.376251	0.203194	0.0819487
Ajacuba	10	1	3.66667	28.85	2222	20.08	-99.11	0.156788	0.376251	0.125565	0.0263492
Ajacuba	0	1	3	28.85	2222	20.08	-99.11	0.156788	0.376251	0.208212	0.100301
Ajacuba	0	0.5	2.5	28.85	2222	20.08	-99.11	0.156788	0.376251	0.20398	0.0531535
Ajacuba	0	1	8.5	28.85	2222	20.08	-99.11	0.156788	0.376251	0.208417	0.0504551
Ajacuba	0	1	5	28.85	2222	20.08	-99.11	0.156788	0.376251	0.139359	0.0524916
Ajacuba	190	0	0	28.85	2222	20.08	-99.11	0.156788	0.376251	0.238314	0.0598199
Atlixco	360	1	5.54545	48.97	1862	18.9	-98.44	0.612056	-0.457702	0.374449	1.70305
Atlixco	497	0.7	5.6	48.97	1862	18.9	-98.44	0.612056	-0.457702	0.377295	1.06007
Atlixco	0	1	3.5	48.97	1862	18.9	-98.44	0.612056	-0.457702	1.50147	1.20985
Atlixco	33	0	0	48.97	1862	18.9	-98.44	0.612056	-0.457702	0.916632	0.753809
Atlixco	0	1	6.5	48.97	1862	18.9	-98.44	0.612056	-0.457702	0.249196	0.0772295
Atlixco	0	1	1	48.97	1862	18.9	-98.44	0.612056	-0.457702	0.794243	0.383421
Atlixco	222	1	3.5	48.97	1862	18.9	-98.44	0.612056	-0.457702	0.163223	0.135152
Atlixco	42	1	3	48.97	1862	18.9	-98.44	0.612056	-0.457702	0.124446	0.108391
Atlixco	0	1	5.875	48.97	1862	18.9	-98.44	0.612056	-0.457702	0.274123	0.927483
Atlixco	0	1	2	48.97	1862	18.9	-98.44	0.612056	-0.457702	1.0004	0.554076
Ciudad Hidalgo	741	0	0	49.82	2060	19.69	-100.55	0.26575	0.332268	0.595457	0.0720885
Ciudad Hidalgo	578	0	0	49.82	2060	19.69	-100.55	0.26575	0.332268	0.623298	0.0916614
Ciudad Hidalgo	3877	0	0	49.82	2060	19.69	-100.55	0.26575	0.332268	1.986	0.622425
Ciudad Hidalgo	491	0	0	49.82	2060	19.69	-100.55	0.26575	0.332268	1.04653	0.25102
Ciudad Hidalgo	416	0.2	0.2	49.82	2060	19.69	-100.55	0.26575	0.332268	2.40701	1.26005
Ciudad Hidalgo	10	1	1.375	49.82	2060	19.69	-100.55	0.26575	0.332268	2.40699	0.604153
Ciudad Hidalgo	528	0.666667	1.33333	49.82	2060	19.69	-100.55	0.26575	0.332268	1.16419	0.360234
Ciudad Hidalgo	39	0.666667	0.666667	49.82	2060	19.69	-100.55	0.26575	0.332268	0.166188	0.297327
Ciudad Hidalgo	29	0	0	49.82	2060	19.69	-100.55	0.26575	0.332268	1.77966	0.165118
Coatepec	264	0	0	101.36	1200	19.45	-96.95	0.0598015	-0.354842	0.646805	0.103402
Coatepec	177	0	6.33333	101.36	1200	19.45	-96.95	0.0598015	-0.354842	0.769583	0.0997627
Coatepec	151	0	14	101.36	1200	19.45	-96.95	0.0598015	-0.354842	0.48921	0.0509779
Coatepec	2689	0	3	101.36	1200	19.45	-96.95	0.0598015	-0.354842	0.291634	0.0888797
Coatepec	241	0	0.5	101.36	1200	19.45	-96.95	0.0598015	-0.354842	0.117886	0.0840165
Coatepec	979	0	1	101.36	1200	19.45	-96.95	0.0598015	-0.354842	0.239536	0.0178625
Coatepec	169	0	4.2	101.36	1200	19.45	-96.95	0.0598015	-0.354842	0.298751	0.00612381
Coatepec	368	0	4	101.36	1200	19.45	-96.95	0.0598015	-0.354842	0.449957	0.0733102
Coatepec	69	0	2	101.36	1200	19.45	-96.95	0.0598015	-0.354842	0.499166	0.0729524
Esperanza	53	1	0	59.77	2464	18.86	-97.37	0.146954	0.451207	0.194519	1.08364
Esperanza	0	1	0	59.77	2464	18.86	-97.37	0.146954	0.451207	0.18939	0.201981
Esperanza	33	1	0	59.77	2464	18.86	-97.37	0.146954	0.451207	0.231157	0.193748
Esperanza	0	1	0	59.77	2464	18.86	-97.37	0.146954	0.451207	0.204276	0.567291
Esperanza	0	1	0	59.77	2464	18.86	-97.37	0.146954	0.451207	0.413801	0.458883
Esperanza	71	1	0	59.77	2464	18.86	-97.37	0.146954	0.451207	0.340122	0.359907
Esperanza	207	1	0	59.77	2464	18.86	-97.37	0.146954	0.451207	0.834515	1.05648
Esperanza	1417	1	0	59.77	2464	18.86	-97.37	0.146954	0.451207	0.740755	0.47229
Huitzuco	1334	0	1.33333	69.47	942	18.3	-99.33	0.215618	0.0634401	0.281777	0.950034
Huitzuco	251	0	9	69.47	942	18.3	-99.33	0.215618	0.0634401	0.0848812	0.138953
Huitzuco	2555	0	6	69.47	942	18.3	-99.33	0.215618	0.0634401	0.657758	1.99336
Huitzuco	1110	0	0	69.47	942	18.3	-99.33	0.215618	0.0634401	0.0923035	0.169523
Huitzuco	2247	0	0	69.47	942	18.3	-99.33	0.215618	0.0634401	0.122918	0.357531
Huitzuco	757	0	0	69.47	942	18.3	-99.33	0.215618	0.0634401	0.393661	0.620554
Huitzuco	1143	0	0	69.47	942	18.3	-99.33	0.215618	0.0634401	0.0586457	0.0787963
Huitzuco	797	0	0	69.47	942	18.3	-99.33	0.215618	0.0634401	0.373436	0.299406
Huitzuco	400	0	0.333333	69.47	942	18.3	-99.33	0.215618	0.0634401	0.599968	1.80969
Huitzuco	1610	0	0	69.47	942	18.3	-99.33	0.215618	0.0634401	0.570688	2.60093
Iguala	1014	0	0	36.66	743	18.34	-99.53	-0.497743	-0.659873	0.044491	1.92377
Iguala	2680	0	0	36.66	743	18.34	-99.53	-0.497743	-0.659873	0.0474894	1.07204
Iguala	2988	0	0.5	36.66	743	18.34	-99.53	-0.497743	-0.659873	0.0273303	0.216671
Iguala	1414	0.142857	0.285714	36.66	743	18.34	-99.53	-0.497743	-0.659873	0.0141431	1.26369
Iguala	541	0	0.5	36.66	743	18.34	-99.53	-0.497743	-0.659873	0.11474	6.48442
Iguala	337	0	9.25	36.66	743	18.34	-99.53	-0.497743	-0.659873	0.430738	5.79411
Iguala	1383	0	0.4	36.66	743	18.34	-99.53	-0.497743	-0.659873	0.0515397	5.10146
Iguala	232	0	0.666667	36.66	743	18.34	-99.53	-0.497743	-0.659873	0.137909	0.900879
Iguala	367	0	0	36.66	743	18.34	-99.53	-0.497743	-0.659873	0.445949	3.47851
Iguala	73	0	0	36.66	743	18.34	-99.53	-0.497743	-0.659873	0.284641	1.10487
Ixmiquilpan	30	0	0	19.66	1724	20.48	-99.21	-0.229045	-0.0384466	1.50086	0.576561
Ixmiquilpan	152	1	8.2	19.66	1724	20.48	-99.21	-0.229045	-0.0384466	1.2567	0.928346
Ixmiquilpan	19	0	5	19.66	1724	20.48	-99.21	-0.229045	-0.0384466	2.9363	1.15777
Ixmiquilpan	0	1	11.6667	19.66	1724	20.48	-99.21	-0.229045	-0.0384466	1.17127	0.227935
Ixmiquilpan	0	1	4	19.66	1724	20.48	-99.21	-0.229045	-0.0384466	2.35107	1.22026
Ixmiquilpan	280	0.5	3.66667	19.66	1724	20.48	-99.21	-0.229045	-0.0384466	1.29307	0.699518
Ixmiquilpan	615	0.333333	9	19.66	1724	20.48	-99.21	-0.229045	-0.0384466	1.39281	0.394041
Ixmiquilpan	466	0	6	19.66	1724	20.48	-99.21	-0.229045	-0.0384466	2.48736	0.471711
Ixmiquilpan	110	0	9.2	19.66	1724	20.48	-99.21	-0.229045	-0.0384466	2.14612	0.367275
Ixmiquilpan	29	0	0	19.66	1724	20.48	-99.21	-0.229045	-0.0384466	1.01228	0.134917
Jalancingo	2500	0	0	46	1904	19.81	-97.33	-0.432471	-0.338957	1.10789	0.539349
Jalancingo	4594	0	0	46	1904	19.81	-97.33	-0.432471	-0.338957	0.0461634	0.0443393
Jalancingo	840	0	0	46	1904	19.81	-97.33	-0.432471	-0.338957	0.534007	0.671653
Jalancingo	685	0	0	46	1904	19.81	-97.33	-0.432471	-0.338957	1.40785	0.625004
Jalancingo	1722	0	0	46	1904	19.81	-97.33	-0.432471	-0.338957	0.353409	0.34309
Jalancingo	1264	0	0	46	1904	19.81	-97.33	-0.432471	-0.338957	0.215449	0.137572
Jalancingo	1000	0	0	46	1904	19.81	-97.33	-0.432471	-0.338957	0.444079	0.408263
Jalancingo	2204	0	0	46	1904	19.81	-97.33	-0.432471	-0.338957	0.284856	0.302722
Jalancingo	947	0	0	46	1904	19.81	-97.33	-0.432471	-0.338957	0.221898	0.195166
Jalancingo	651	0	0	46	1904	19.81	-97.33	-0.432471	-0.338957	0.603382	0.20264
Jalapa	51	0	2	83.83	1429	19.54	-96.91	0.116359	0.0990862	2.35566	2.04504
Jalapa	415	0	0	83.83	1429	19.54	-96.91	0.116359	0.0990862	1.18774	0.959921
Jalapa	300	0	4.66667	83.83	1429	19.54	-96.91	0.116359	0.0990862	3.43883	1.26753
Jalapa	336	0	4.54545	83.83	1429	19.54	-96.91	0.116359	0.0990862	4.71506	5.86903
Jalapa	594	0	6.44444	83.83	1429	19.54	-96.91	0.116359	0.0990862	3.7726	5.09783
Jalapa	98	0	4.63636	83.83	1429	19.54	-96.91	0.116359	0.0990862	0.705611	3.36755
Jalapa	986	0	7.55556	83.83	1429	19.54	-96.91	0.116359	0.0990862	2.71631	3.3094
Jalapa	55	0	3.625	83.83	1429	19.54	-96.91	0.116359	0.0990862	1.71664	1.45946
Jalapa	838	0	0	83.83	1429	19.54	-96.91	0.116359	0.0990862	2.47555	1.61025
Jalapa	440	0	0	83.83	1429	19.54	-96.91	0.116359	0.0990862	2.0488	1.90351
Janitzio	10	0	0	61.1	2106	19.57	-101.65	0.319563	0.175682	1.66462	0.709736
Janitzio	20	1	0	61.1	2106	19.57	-101.65	0.319563	0.175682	3.6471	1.68043
Janitzio	1060	0	0.285714	61.1	2106	19.57	-101.65	0.319563	0.175682	2.30242	2.12604
Janitzio	20	0	0	61.1	2106	19.57	-101.65	0.319563	0.175682	0.0012539	0.000260104
Janitzio	0	1	0	61.1	2106	19.57	-101.65	0.319563	0.175682	1.28434	1.47214
Janitzio	1040	0	0	61.1	2106	19.57	-101.65	0.319563	0.175682	2.49667	2.03962
Janitzio	396	0	0	61.1	2106	19.57	-101.65	0.319563	0.175682	5.31361	1.54778
Janitzio	250	0	0	61.1	2106	19.57	-101.65	0.319563	0.175682	3.71641	2.93975
Janitzio	308	0	0	61.1	2106	19.57	-101.65	0.319563	0.175682	3.85102	4.08318
Janitzio	0	0	0	61.1	2106	19.57	-101.65	0.319563	0.175682	0.631942	0.901791
Morelia	171	0	6.5	44.33	1908	19.7	-101.19	-0.222411	-0.166731	0.286402	1.4039
Morelia	496	0.571429	0	44.33	1908	19.7	-101.19	-0.222411	-0.166731	0.472364	0.808959
Morelia	865	0.5	1	44.33	1908	19.7	-101.19	-0.222411	-0.166731	1.06709	0.507062
Morelia	1745	0.875	4.375	44.33	1908	19.7	-101.19	-0.222411	-0.166731	0.612035	0.63907
Morelia	406	0.75	1	44.33	1908	19.7	-101.19	-0.222411	-0.166731	1.86899	0.787443
Morelia	0	1	0.333333	44.33	1908	19.7	-101.19	-0.222411	-0.166731	0.694449	0.0375697
Morelia	476	1	0	44.33	1908	19.7	-101.19	-0.222411	-0.166731	2.70781	1.10199
Morelia	2088	0	0	44.33	1908	19.7	-101.19	-0.222411	-0.166731	0.789692	0.395094
Morelia	1675	0.875	0	44.33	1908	19.7	-101.19	-0.222411	-0.166731	0.232033	0.319583
Morelia	1122	0	0	44.33	1908	19.7	-101.19	-0.222411	-0.166731	0.232033	0.319583
Moroleon	2808	0	0	38.92	1817	20.12	-101.19	0.4645	0.215784	0.0862737	0.732682
Moroleon	0	1	0	38.92	1817	20.12	-101.19	0.4645	0.215784	0.0520929	0.302882
Moroleon	0	1	0	38.92	1817	20.12	-101.19	0.4645	0.215784	0.0555107	0.220897
Moroleon	646	0	0	38.92	1817	20.12	-101.19	0.4645	0.215784	0.119235	0.183647
Moroleon	1369	0	0	38.92	1817	20.12	-101.19	0.4645	0.215784	0.467044	1.17967
Moroleon	1509	0.6875	0	38.92	1817	20.12	-101.19	0.4645	0.215784	0.215523	1.21031
Moroleon	435	0.666667	0	38.92	1817	20.12	-101.19	0.4645	0.215784	0.244878	0.856162
Moroleon	1070	0	0	38.92	1817	20.12	-101.19	0.4645	0.215784	0.221603	0.0538264
Omitlan	319	1	0	67.85	2432	20.16	-98.65	0.464984	-0.145885	2.69952	0.180033
Omitlan	161	1	0	67.85	2432	20.16	-98.65	0.464984	-0.145885	0.980485	0.190328
Omitlan	99	1	0	67.85	2432	20.16	-98.65	0.464984	-0.145885	3.18204	0.164801
Omitlan	198	0.666667	0	67.85	2432	20.16	-98.65	0.464984	-0.145885	1.45422	0.267489
Omitlan	32	1	0	67.85	2432	20.16	-98.65	0.464984	-0.145885	2.38943	0.302673
Omitlan	538	1	0	67.85	2432	20.16	-98.65	0.464984	-0.145885	1.85336	0.388095
Omitlan	6	1	0	67.85	2432	20.16	-98.65	0.464984	-0.145885	0.984854	0.301982
Omitlan	288	1	0	67.85	2432	20.16	-98.65	0.464984	-0.145885	1.2055	0.204765
Patria Nueva	0	1	0	34.37	1943	20.37	-99.05	-0.127127	-0.541647	0.364556	0.335999
Patria Nueva	0	0	0	34.37	1943	20.37	-99.05	-0.127127	-0.541647	0.344039	0.141952
Patria Nueva	0	1	0	34.37	1943	20.37	-99.05	-0.127127	-0.541647	0.492437	0.189753
Patria Nueva	395	1	0	34.37	1943	20.37	-99.05	-0.127127	-0.541647	0.278625	0.309043
Patria Nueva	120	1	0	34.37	1943	20.37	-99.05	-0.127127	-0.541647	0.496486	0.417708
Patria Nueva	0	1	2	34.37	1943	20.37	-99.05	-0.127127	-0.541647	0.251875	0.107483
Patria Nueva	2600	0	1.25	34.37	1943	20.37	-99.05	-0.127127	-0.541647	0.139163	0.0941852
Patria Nueva	0	1	3.375	34.37	1943	20.37	-99.05	-0.127127	-0.541647	0.750535	0.446856
Patria Nueva	188	1	2	34.37	1943	20.37	-99.05	-0.127127	-0.541647	0.285814	0.121418
Pedregal	42	1	0	55.17	2314	19.31	-99.18	0.647544	-0.343386	3.6448	0.297673
Pedregal	319	0	0	55.17	2314	19.31	-99.18	0.647544	-0.343386	1.31353	0.188646
Pedregal	21	0	0	55.17	2314	19.31	-99.18	0.647544	-0.343386	1.31798	0.242904
Pedregal	18	0	0	55.17	2314	19.31	-99.18	0.647544	-0.343386	2.08208	0.715308
Pedregal	90	0.333333	0	55.17	2314	19.31	-99.18	0.647544	-0.343386	1.64264	0.31892
Pedregal	12	0	0	55.17	2314	19.31	-99.18	0.647544	-0.343386	0.628728	1.27273
Pedregal	20	0	0	55.17	2314	19.31	-99.18	0.647544	-0.343386	1.37622	0.602892
Pedregal	316	0.25	0	55.17	2314	19.31	-99.18	0.647544	-0.343386	0.298371	0.242651
Pedregal	901	0.333333	0	55.17	2314	19.31	-99.18	0.647544	-0.343386	0.76705	1.61611
Perote	0	1	0	41.38	2421	19.56	-97.24	-0.107219	-0.118764	1.26228	0.084083
Perote	10	1	0	41.38	2421	19.56	-97.24	-0.107219	-0.118764	7.50603	0.03826
Perote	0	1	0	41.38	2421	19.56	-97.24	-0.107219	-0.118764	7.1411	0.0465398
Perote	0	1	0	41.38	2421	19.56	-97.24	-0.107219	-0.118764	3.95916	0.0173702
Perote	0	1	2	41.38	2421	19.56	-97.24	-0.107219	-0.118764	2.99916	0.0103229
Perote	593	0.25	0	41.38	2421	19.56	-97.24	-0.107219	-0.118764	3.30195	0.0421376
Perote	616	0.333333	0	41.38	2421	19.56	-97.24	-0.107219	-0.118764	4.82028	0.0235294
Perote	164	0	1.5	41.38	2421	19.56	-97.24	-0.107219	-0.118764	0.418743	0.00571575
Perote	0	1	0	41.38	2421	19.56	-97.24	-0.107219	-0.118764	5.49685	0.0321203
Polotitlan	543	0	1	46.42	2323	20.22	-99.81	0.477983	-0.691499	0.114449	0.220025
Polotitlan	0	1	2.33333	46.42	2323	20.22	-99.81	0.477983	-0.691499	0.107733	0.148789
Polotitlan	0	1	0	46.42	2323	20.22	-99.81	0.477983	-0.691499	0.0727319	0.183612
Polotitlan	0	1	2.75	46.42	2323	20.22	-99.81	0.477983	-0.691499	0.110719	0.351119
Polotitlan	407	0.666667	0	46.42	2323	20.22	-99.81	0.477983	-0.691499	0.0754578	0.365628
Taxco	1149	0.2	0	66.37	1774	18.55	-99.6	-0.483368	-0.135044	0.0819017	0.403551
Taxco	2807	0	6	66.37	1774	18.55	-99.6	-0.483368	-0.135044	0.0374431	0.0554434
Taxco	2192	0.3	6.66667	66.37	1774	18.55	-99.6	-0.483368	-0.135044	0.0353317	0.153595
Taxco	2121	0.142857	0	66.37	1774	18.55	-99.6	-0.483368	-0.135044	0.48337	0.651101
Taxco	2712	0.1	0	66.37	1774	18.55	-99.6	-0.483368	-0.135044	0.0758032	0.946899
Taxco	163	0	4.5	66.37	1774	18.55	-99.6	-0.483368	-0.135044	0.288494	0.674346
Taxco	2231	0	2.33333	66.37	1774	18.55	-99.6	-0.483368	-0.135044	0.273022	0.151908
Taxco	3351	0	0	66.37	1774	18.55	-99.6	-0.483368	-0.135044	0.247052	0.540734
Teotihuacan	337	1	3.5	37.8	2287	19.68	-98.86	-0.35333	0.241519	0.499617	1.10991
Teotihuacan	217	0.888889	3.83333	37.8	2287	19.68	-98.86	-0.35333	0.241519	0.294501	0.359648
Teotihuacan	92	1	8.83333	37.8	2287	19.68	-98.86	-0.35333	0.241519	0.891583	0.554748
Teotihuacan	584	1	3.33333	37.8	2287	19.68	-98.86	-0.35333	0.241519	0.475201	0.136203
Teotihuacan	88	1	3.75	37.8	2287	19.68	-98.86	-0.35333	0.241519	0.189421	0.184668
Teotihuacan	100	1	3.47368	37.8	2287	19.68	-98.86	-0.35333	0.241519	0.15128	0.283019
Teotihuacan	403	0.8	3.66667	37.8	2287	19.68	-98.86	-0.35333	0.241519	0.233382	0.595034
Teotihuacan	189	0.909091	3.8	37.8	2287	19.68	-98.86	-0.35333	0.241519	0.259836	0.474502
Teotihuacan	189	1	5	37.8	2287	19.68	-98.86	-0.35333	0.241519	0.189801	0.237311
Ticuman	1205	0	0	35.74	973	18.76	-99.12	0.217044	0.299639	0.975045	2.53343
Ticuman	1087	0	4	35.74	973	18.76	-99.12	0.217044	0.299639	1.01866	0.197628
Ticuman	835	0	2.36364	35.74	973	18.76	-99.12	0.217044	0.299639	2.76207	0.0629697
Ticuman	180	0	1	35.74	973	18.76	-99.12	0.217044	0.299639	0.393465	0.158676
Ticuman	956	0	2	35.74	973	18.76	-99.12	0.217044	0.299639	0.256841	0.397638
Ticuman	1374	0.25	0	35.74	973	18.76	-99.12	0.217044	0.299639	4.45657	2.32565
Ticuman	237	0.75	2.5	35.74	973	18.76	-99.12	0.217044	0.299639	1.2699	0.134911
Ticuman	523	0	1.5	35.74	973	18.76	-99.12	0.217044	0.299639	1.94039	1.24474
Ticuman	619	0	1	35.74	973	18.76	-99.12	0.217044	0.299639	4.3855	2.22419
Ticuman	1466	0.166667	0	35.74	973	18.76	-99.12	0.217044	0.299639	1.43238	0.110092
Tixtla	462	1	0	32.9	1360	17.56	-99.39	-0.473921	-0.394236	0.218093	0.175302
Tixtla	2238	0.5	0	32.9	1360	17.56	-99.39	-0.473921	-0.394236	0.233625	0.418433
Tixtla	2535	0.833333	0.666667	32.9	1360	17.56	-99.39	-0.473921	-0.394236	0.108457	0.135101
Tixtla	100	0	0	32.9	1360	17.56	-99.39	-0.473921	-0.394236	0.502948	0.914316
Tixtla	0	1	0	32.9	1360	17.56	-99.39	-0.473921	-0.394236	0.267575	0.300452
Tixtla	0	1	0.25	32.9	1360	17.56	-99.39	-0.473921	-0.394236	0.325421	0.852423
Tixtla	355	0.666667	0.777778	32.9	1360	17.56	-99.39	-0.473921	-0.394236	0.713629	0.463711
Tixtla	15	1	2.5	32.9	1360	17.56	-99.39	-0.473921	-0.394236	0.0838764	0.14445
Tlaxiaca	74	0.5	5	44.66	2372	20.11	-98.88	-0.647782	-0.505863	0.321041	0.244767
Tlaxiaca	122	1	2	44.66	2372	20.11	-98.88	-0.647782	-0.505863	0.760122	0.457913
Tlaxiaca	0	1	2	44.66	2372	20.11	-98.88	-0.647782	-0.505863	1.04803	0.298894
Tlaxiaca	49	1	1.5	44.66	2372	20.11	-98.88	-0.647782	-0.505863	0.431396	0.368675
Tlaxiaca	923	0.6	0.25	44.66	2372	20.11	-98.88	-0.647782	-0.505863	0.155826	0.202509
Tlaxiaca	404	0.833333	0.333333	44.66	2372	20.11	-98.88	-0.647782	-0.505863	0.128652	0.126963
Tlaxiaca	0	0	0	44.66	2372	20.11	-98.88	-0.647782	-0.505863	0.186633	0.37603
Tlaxiaca	0	1	5	44.66	2372	20.11	-98.88	-0.647782	-0.505863	0.785053	0.218557
Tlaxiaca	129	1	0	44.66	2372	20.11	-98.88	-0.647782	-0.505863	0.30663	0.304974
Tula	7	1	1	39.71	2171	20	-99.22	0.649509	-0.168727	3.13214	2.34807
Tula	0	0.5	7.66667	39.71	2171	20	-99.22	0.649509	-0.168727	2.43459	2.2871
Tula	10	1	4.5	39.71	2171	20	-99.22	0.649509	-0.168727	1.35948	1.53658
Tula	262	1	4.16667	39.71	2171	20	-99.22	0.649509	-0.168727	1.76487	6.52577
Tula	0	1	0.2	39.71	2171	20	-99.22	0.649509	-0.168727	0.988443	1.35135
Tula	413	0.5	0	39.71	2171	20	-99.22	0.649509	-0.168727	3.19515	2.78175
Tula	356	0.666667	0.4	39.71	2171	20	-99.22	0.649509	-0.168727	1.29903	2.9741
Tula	0	1	0.142857	39.71	2171	20	-99.22	0.649509	-0.168727	3.48063	4.25191
Tula	25	1	0.1	39.71	2171	20	-99.22	0.649509	-0.168727	1.18609	1.45425
Tzin Tzun Tzan	659	0	0	61.1	2054	19.63	-101.57	0.490934	0.506003	3.4816	0.623946
Tzin Tzun Tzan	376	0	0	61.1	2054	19.63	-101.57	0.490934	0.506003	1.78031	0.479584
Tzin Tzun Tzan	1681	0	0	61.1	2054	19.63	-101.57	0.490934	0.506003	9.62813	1.93103
Tzin Tzun Tzan	36	0	3.14286	61.1	2054	19.63	-101.57	0.490934	0.506003	0.541682	0.301175
Tzin Tzun Tzan	57	0	3.88889	61.1	2054	19.63	-101.57	0.490934	0.506003	0.245656	0.209321
Tzin Tzun Tzan	613	0.333333	5	61.1	2054	19.63	-101.57	0.490934	0.506003	3.25518	3.42864
Tzin Tzun Tzan	333	0	3.78947	61.1	2054	19.63	-101.57	0.490934	0.506003	0.506484	0.29058
Tzin Tzun Tzan	0	1	3	61.1	2054	19.63	-101.57	0.490934	0.506003	8.28776	1.4411
Tzin Tzun Tzan	19	0	4.53846	61.1	2054	19.63	-101.57	0.490934	0.506003	0.171546	0.120104
Tzin Tzun Tzan	255	0.666667	4.4	61.1	2054	19.63	-101.57	0.490934	0.506003	2.05761	1.11858
Valsequillo	278	1	3.36364	49.75	2064	18.9	-98.18	0.206246	-0.58499	0.671824	0.0415541
Valsequillo	249	1	3.375	49.75	2064	18.9	-98.18	0.206246	-0.58499	1.08006	0.0165299
Valsequillo	767	0.909091	0	49.75	2064	18.9	-98.18	0.206246	-0.58499	1.40034	0.0298423
Valsequillo	312	1	0	49.75	2064	18.9	-98.18	0.206246	-0.58499	2.06884	0.0504069
Valsequillo	610	0.75	0	49.75	2064	18.9	-98.18	0.206246	-0.58499	0.946951	0.0186178
Valsequillo	799	0	0	49.75	2064	18.9	-98.18	0.206246	-0.58499	1.75156	0.0150338
Valsequillo	0	0	0	49.75	2064	18.9	-98.18	0.206246	-0.58499	2.33655	0.0136435
Valsequillo	90	0	0.25	49.75	2064	18.9	-98.18	0.206246	-0.58499	1.97414	0.0346284
Xochipala	983	0	2.25	75.01	1694	17.71	-99.71	-0.302328	-0.546913	0.0499422	3.34889
Xochipala	219	0.5	0	75.01	1694	17.71	-99.71	-0.302328	-0.546913	0.585571	1.40498
Xochipala	557	0.285714	0	75.01	1694	17.71	-99.71	-0.302328	-0.546913	0.0182989	0.275635
Xochipala	469	0.5	0.166667	75.01	1694	17.71	-99.71	-0.302328	-0.546913	0.228486	4.28133
Xochipala	490	0.5	5.5	75.01	1694	17.71	-99.71	-0.302328	-0.546913	0.0488154	0.0267757
Xochipala	918	0.4	0.75	75.01	1694	17.71	-99.71	-0.302328	-0.546913	0.47259	3.99895
Xochipala	496	0.666667	1	75.01	1694	17.71	-99.71	-0.302328	-0.546913	0.171314	1.56463
Xochipala	843	0	0	75.01	1694	17.71	-99.71	-0.302328	-0.546913	0.190027	3.58557
Xochipala	50	0	2	75.01	1694	17.71	-99.71	-0.302328	-0.546913	0.331606	8.13008
Xochipala	317	0	2	75.01	1694	17.71	-99.71	-0.302328	-0.546913	0.480008	0.913284
Zacatlan	3959	0.0555556	0.666667	73.43	2076	19.94	-97.95	-0.440876	-0.256058	0.178173	0.116047
Zacatlan	63	0	3	73.43	2076	19.94	-97.95	-0.440876	-0.256058	0.693331	6.37599
Zacatlan	634	0	1.5	73.43	2076	19.94	-97.95	-0.440876	-0.256058	0.503057	3.98744
Zacatlan	2433	0	4	73.43	2076	19.94	-97.95	-0.440876	-0.256058	0.425386	0.11874
Zacatlan	860	0	4	73.43	2076	19.94	-97.95	-0.440876	-0.256058	0.294525	2.79915
Zacatlan	669	0	2	73.43	2076	19.94	-97.95	-0.440876	-0.256058	0.904852	6.37113
Zacatlan	1795	0.111111	4.8	73.43	2076	19.94	-97.95	-0.440876	-0.256058	0.509795	4.27646
Zacatlan	803	0.166667	8.5	73.43	2076	19.94	-97.95	-0.440876	-0.256058	0.0861853	0.191921
Zirahuen	444	0	0	75.28	2174	19.43	-101.91	0.170216	0.0601084	4.40313	1.03665
Zirahuen	326	0	0.0555556	75.28	2174	19.43	-101.91	0.170216	0.0601084	1.6226	0.364463
Zirahuen	1041	0	0	75.28	2174	19.43	-101.91	0.170216	0.0601084	3.61914	1.05401
Zirahuen	1226	0	0	75.28	2174	19.43	-101.91	0.170216	0.0601084	0.288201	0.102797
Zirahuen	129	0	0	75.28	2174	19.43	-101.91	0.170216	0.0601084	2.44798	0.337763
Zirahuen	389	0	0	75.28	2174	19.43	-101.91	0.170216	0.0601084	1.85692	0.33042
Zirahuen	838	0	0	75.28	2174	19.43	-101.91	0.170216	0.0601084	1.63095	0.931851
Zirahuen	336	0	0.111111	75.28	2174	19.43	-101.91	0.170216	0.0601084	1.2078	1.00394
Zirahuen	138	0	0.166667	75.28	2174	19.43	-101.91	0.170216	0.0601084	1.26826	0.0139043
Zirahuen	216	0	0	75.28	2174	19.43	-101.91	0.170216	0.0601084	1.33994	1.00928

## Sheet: Data per plant seed alkaloids
Population	Remaining Sound Seeds	Proportion of infested fruits	Intensity of infestation	Lang´s aridity index	Altitude	Latitude N	Longitude W	S Atropine of seeds	S Scopolamine of seeds	Atropine of seeds (mg/g)	Scopolamine of seeds (mg/g)
Acatzingo	2908	0.6	2.7	40.48	2149	18.98	-97.78	-0.676131	-0.715468	0	0
Acatzingo	3250	0.4	0.5	40.48	2149	18.98	-97.78	-0.676131	-0.715468	0.187414	0.188817
Acatzingo	793	0.5	0.5	40.48	2149	18.98	-97.78	-0.676131	-0.715468	0.18589	0.17563
Acatzingo	94	0.666667	3	40.48	2149	18.98	-97.78	-0.676131	-0.715468	0.154287	0.164839
Acatzingo	3838	0.533333	0.6	40.48	2149	18.98	-97.78	-0.676131	-0.715468	0	0
Acatzingo	2728	0.6	1.46667	40.48	2149	18.98	-97.78	-0.676131	-0.715468	0.142871	0.138144
Acatzingo	1540	0	0	40.48	2149	18.98	-97.78	-0.676131	-0.715468	0.160487	0.192648
Acatzingo	435	0.333333	1.33333	40.48	2149	18.98	-97.78	-0.676131	-0.715468	0.233395	0.272425
Actopan	221	1	2.33333	48.97	2008	20.26	-98.93	0.548037	0.609167	0.629809	1.07883
Actopan	0	1	1	48.97	2008	20.26	-98.93	0.548037	0.609167	0.497981	0.647472
Actopan	0	1	2	48.97	2008	20.26	-98.93	0.548037	0.609167	0.237869	0.275275
Actopan	35	0.5	2.5	48.97	2008	20.26	-98.93	0.548037	0.609167	0.411791	0.467491
Actopan	28	0.5	1	48.97	2008	20.26	-98.93	0.548037	0.609167	0.382821	0.601103
Actopan	0	1	4	48.97	2008	20.26	-98.93	0.548037	0.609167	0.698871	1.02658
Actopan	0	1	3.33333	48.97	2008	20.26	-98.93	0.548037	0.609167	0.672623	0.968291
Actopan	17	1	3.75	48.97	2008	20.26	-98.93	0.548037	0.609167	0.363895	0.459572
Ajacuba	42	0	0	28.85	2222	20.08	-99.11	0.10961	0.732927	0.193518	0.380856
Ajacuba	10	1	3.66667	28.85	2222	20.08	-99.11	0.10961	0.732927	0.146462	0.270323
Ajacuba	0	1	3	28.85	2222	20.08	-99.11	0.10961	0.732927	0.185006	0.227389
Ajacuba	0	0.5	2.5	28.85	2222	20.08	-99.11	0.10961	0.732927	0.0468024	0.285489
Ajacuba	0	1	8.5	28.85	2222	20.08	-99.11	0.10961	0.732927	0.204225	0.347738
Ajacuba	0	1	5	28.85	2222	20.08	-99.11	0.10961	0.732927	0.0698772	0.101078
Ajacuba	190	0	0	28.85	2222	20.08	-99.11	0.10961	0.732927	0.0653587	0.13404
Atlixco	360	1	5.54545	48.97	1862	18.9	-98.44	0.599427	-0.274147	0.324151	0.182979
Atlixco	497	0.7	5.6	48.97	1862	18.9	-98.44	0.599427	-0.274147	0.216288	0.180079
Atlixco	0	1	3.5	48.97	1862	18.9	-98.44	0.599427	-0.274147	0.290208	0.193222
Atlixco	33	0	0	48.97	1862	18.9	-98.44	0.599427	-0.274147	0.157101	0.116252
Atlixco	0	1	6.5	48.97	1862	18.9	-98.44	0.599427	-0.274147	0.172765	0.202482
Atlixco	0	1	1	48.97	1862	18.9	-98.44	0.599427	-0.274147	0.15076	0.25252
Atlixco	222	1	3.5	48.97	1862	18.9	-98.44	0.599427	-0.274147	0.0988429	0.23825
Atlixco	42	1	3	48.97	1862	18.9	-98.44	0.599427	-0.274147	0.145481	0.193336
Atlixco	0	1	5.875	48.97	1862	18.9	-98.44	0.599427	-0.274147	0.131336	0.124694
Atlixco	0	1	2	48.97	1862	18.9	-98.44	0.599427	-0.274147	0.113827	0.272339
Ciudad Hidalgo	741	0	0	49.82	2060	19.69	-100.55	0.154014	0.257278	0.146358	0.266818
Ciudad Hidalgo	578	0	0	49.82	2060	19.69	-100.55	0.154014	0.257278	0.130959	0.284214
Ciudad Hidalgo	3877	0	0	49.82	2060	19.69	-100.55	0.154014	0.257278	0.157273	0.225732
Ciudad Hidalgo	491	0	0	49.82	2060	19.69	-100.55	0.154014	0.257278	0.15026	0.255711
Ciudad Hidalgo	416	0.2	0.2	49.82	2060	19.69	-100.55	0.154014	0.257278	0.112593	0.206957
Ciudad Hidalgo	10	1	1.375	49.82	2060	19.69	-100.55	0.154014	0.257278	0.120382	0.213209
Ciudad Hidalgo	528	0.666667	1.33333	49.82	2060	19.69	-100.55	0.154014	0.257278	0.0931432	0.253826
Ciudad Hidalgo	39	0.666667	0.666667	49.82	2060	19.69	-100.55	0.154014	0.257278	0.12759	0.180198
Ciudad Hidalgo	29	0	0	49.82	2060	19.69	-100.55	0.154014	0.257278	0.170652	0.127286
Esperanza	53	1	8.2	59.77	2464	18.86	-97.37	0.409124	-0.369191	0.333566	0.444239
Esperanza	0	1	5	59.77	2464	18.86	-97.37	0.409124	-0.369191	0.259251	0.430466
Esperanza	33	1	11.6667	59.77	2464	18.86	-97.37	0.409124	-0.369191	0.288647	0.445373
Esperanza	0	1	4	59.77	2464	18.86	-97.37	0.409124	-0.369191	0.204843	0.335286
Esperanza	71	1	9	59.77	2464	18.86	-97.37	0.409124	-0.369191	0.235016	0.406995
Esperanza	207	1	6	59.77	2464	18.86	-97.37	0.409124	-0.369191	0.306157	0.26281
Esperanza	1417	1	9.2	59.77	2464	18.86	-97.37	0.409124	-0.369191	0.312402	0.218204
Janitzio	10	0	0	61.1	2106	19.57	-101.65	0.0115202	0.266364	0.399155	0.206567
Janitzio	20	1	2	61.1	2106	19.57	-101.65	0.0115202	0.266364	0.250836	0.14532
Janitzio	1060	0	0	61.1	2106	19.57	-101.65	0.0115202	0.266364	0.360921	0.169283
Janitzio	20	0	0	61.1	2106	19.57	-101.65	0.0115202	0.266364	0.534744	0.221992
Janitzio	0	1	1.5	61.1	2106	19.57	-101.65	0.0115202	0.266364	0.245072	0.124135
Janitzio	1040	0	0	61.1	2106	19.57	-101.65	0.0115202	0.266364	0.364787	0.242608
Janitzio	396	0	0	61.1	2106	19.57	-101.65	0.0115202	0.266364	0.506308	0.247068
Janitzio	250	0	0	61.1	2106	19.57	-101.65	0.0115202	0.266364	0.167788	0.104355
Janitzio	308	0	0	61.1	2106	19.57	-101.65	0.0115202	0.266364	0.374444	0.108207
Janitzio	0	0	0	61.1	2106	19.57	-101.65	0.0115202	0.266364	0.409598	0.153256
Morelia	171	0	0	44.33	1908	19.7	-101.19	0.477018	-0.460897	0.199315	0.160167
Morelia	865	0.5	1.25	44.33	1908	19.7	-101.19	0.477018	-0.460897	0.134467	0.216493
Morelia	1745	0.875	3.375	44.33	1908	19.7	-101.19	0.477018	-0.460897	0.224628	0.151969
Morelia	406	0.75	2	44.33	1908	19.7	-101.19	0.477018	-0.460897	0.166479	0.121886
Morelia	0	1	1	44.33	1908	19.7	-101.19	0.477018	-0.460897	0.141943	0.215288
Morelia	476	1	2.33333	44.33	1908	19.7	-101.19	0.477018	-0.460897	0.140987	0.215189
Morelia	2088	0	0	44.33	1908	19.7	-101.19	0.477018	-0.460897	0.150338	0.106233
Morelia	1675	0.875	2.75	44.33	1908	19.7	-101.19	0.477018	-0.460897	0.180255	0.152011
Morelia	1122	0	0	44.33	1908	19.7	-101.19	0.477018	-0.460897	0.0958907	0.166268
Moroleon	2808	0	0	38.92	1817	20.12	-101.19	0.130007	-0.363983	0.216318	0.0973131
Moroleon	0	1	6	38.92	1817	20.12	-101.19	0.130007	-0.363983	0.13181	0.115429
Moroleon	0	1	6.66667	38.92	1817	20.12	-101.19	0.130007	-0.363983	0.11954	0.123992
Moroleon	646	0	0	38.92	1817	20.12	-101.19	0.130007	-0.363983	0.108433	0.0862636
Moroleon	1369	0	0	38.92	1817	20.12	-101.19	0.130007	-0.363983	0.105531	0.0968451
Moroleon	1509	0.6875	4.5	38.92	1817	20.12	-101.19	0.130007	-0.363983	0.0741745	0.0847465
Moroleon	435	0.666667	2.33333	38.92	1817	20.12	-101.19	0.130007	-0.363983	0.0728329	0.0913623
Moroleon	1070	0	0	38.92	1817	20.12	-101.19	0.130007	-0.363983	0.122385	0.100829
Taxco	1149	0.2	0.2	66.37	1774	18.55	-99.6	0.342169	0.116184	0.274752	0.304144
Taxco	2807	0	0	66.37	1774	18.55	-99.6	0.342169	0.116184	0.692698	0.428268
Taxco	2192	0.3	0.4	66.37	1774	18.55	-99.6	0.342169	0.116184	0	0
Taxco	2121	0.142857	0.142857	66.37	1774	18.55	-99.6	0.342169	0.116184	0	0.388444
Taxco	2712	0.1	0.1	66.37	1774	18.55	-99.6	0.342169	0.116184	0.496464	0.847353
Taxco	2231	0	0	66.37	1774	18.55	-99.6	0.342169	0.116184	0.309389	0.262458
Taxco	3351	0	0	66.37	1774	18.55	-99.6	0.342169	0.116184	0	0.688772
Tlaxiaca	74	0.5	1.5	44.66	2372	20.11	-98.88	0.261175	0.282066	0.185413	0.28572
Tlaxiaca	122	1	4	44.66	2372	20.11	-98.88	0.261175	0.282066	0.174054	0.326912
Tlaxiaca	0	1	4	44.66	2372	20.11	-98.88	0.261175	0.282066	0.225821	0.286227
Tlaxiaca	49	1	2	44.66	2372	20.11	-98.88	0.261175	0.282066	0.116264	0.123501
Tlaxiaca	923	0.6	4.8	44.66	2372	20.11	-98.88	0.261175	0.282066	0.224992	0.288956
Tlaxiaca	404	0.833333	8.5	44.66	2372	20.11	-98.88	0.261175	0.282066	0.306951	0.619347
Tlaxiaca	0	0	0	44.66	2372	20.11	-98.88	0.261175	0.282066	0.259233	0.398035
Tlaxiaca	0	1	6.33333	44.66	2372	20.11	-98.88	0.261175	0.282066	0.329812	0.477503
Tlaxiaca	129	1	14	44.66	2372	20.11	-98.88	0.261175	0.282066	0.225771	0.346952
Tzin Tzun Tzan	659	0	0	61.1	2054	19.63	-101.57	0.446481	0.195945	0.125491	0.174872
Tzin Tzun Tzan	376	0	0	61.1	2054	19.63	-101.57	0.446481	0.195945	0.136119	0.230622
Tzin Tzun Tzan	1681	0	0	61.1	2054	19.63	-101.57	0.446481	0.195945	0.142657	0.189457
Tzin Tzun Tzan	36	0	0	61.1	2054	19.63	-101.57	0.446481	0.195945	0.126806	0.25522
Tzin Tzun Tzan	57	0	0	61.1	2054	19.63	-101.57	0.446481	0.195945	0.0561758	0.0964398
Tzin Tzun Tzan	613	0.333333	0.333333	61.1	2054	19.63	-101.57	0.446481	0.195945	0.102584	0.145723
Tzin Tzun Tzan	333	0	0	61.1	2054	19.63	-101.57	0.446481	0.195945	0.105457	0.184249
Tzin Tzun Tzan	0	1	2	61.1	2054	19.63	-101.57	0.446481	0.195945	0.105454	0.149224
Tzin Tzun Tzan	19	0	0	61.1	2054	19.63	-101.57	0.446481	0.195945	0.105996	0.133815
Tzin Tzun Tzan	255	0.666667	4.66667	61.1	2054	19.63	-101.57	0.446481	0.195945	0.067948	0.104711
Xochipala	557	0.285714	0.285714	75.01	1694	17.71	-99.71	0.0478247	0.232099	0.683071	0.260989
Xochipala	469	0.5	0.5	75.01	1694	17.71	-99.71	0.0478247	0.232099	0.618274	0.254814
Xochipala	490	0.5	9.25	75.01	1694	17.71	-99.71	0.0478247	0.232099	0	0.503093
Xochipala	918	0.4	0.4	75.01	1694	17.71	-99.71	0.0478247	0.232099	0.706457	0.31669
Xochipala	496	0.666667	0.666667	75.01	1694	17.71	-99.71	0.0478247	0.232099	1.19761	0.285693
Xochipala	843	0	0	75.01	1694	17.71	-99.71	0.0478247	0.232099	0.73147	0.326567
Xochipala	50	0	0	75.01	1694	17.71	-99.71	0.0478247	0.232099	0.562059	0.287804
Xochipala	317	0	0	75.01	1694	17.71	-99.71	0.0478247	0.232099	0.523623	0.247455
Zirahuen	444	0	0	75.28	2174	19.43	-101.91	-0.413446	0.208778	0.339081	0.243123
Zirahuen	326	0	0	75.28	2174	19.43	-101.91	-0.413446	0.208778	0.491627	0.324589
Zirahuen	1041	0	0	75.28	2174	19.43	-101.91	-0.413446	0.208778	0.395919	0.335009
Zirahuen	1226	0	0	75.28	2174	19.43	-101.91	-0.413446	0.208778	0.30973	0.25222
Zirahuen	129	0	0	75.28	2174	19.43	-101.91	-0.413446	0.208778	0.404905	0.303267
Zirahuen	389	0	0	75.28	2174	19.43	-101.91	-0.413446	0.208778	0.32001	0.36302
Zirahuen	336	0	0	75.28	2174	19.43	-101.91	-0.413446	0.208778	0.342609	0.257794
Zirahuen	138	0	0	75.28	2174	19.43	-101.91	-0.413446	0.208778	0.346117	0.147229
Zirahuen	216	0	0	75.28	2174	19.43	-101.91	-0.413446	0.208778	0.492926	0.260156
